# Supplementary material for: Genetic and Antigenic Characterization of Avian Avulavirus Type 6 (AAvV-6) Circulating in Canadian Wild Birds (2005–2017)
Source: Viruses. 2021 Mar 24;13(4):543. doi: 10.3390/v13040543 (PMC8064105; doi:10.3390/v13040543)
Supplement: Supplementary file 1 [file viruses-13-00543-s001.zip]

Archive with 4 entries (4 files):
- S1 APMV6 W proteins.txt
- S2 APMV6 V proteins.txt
- Table S1.docx
- Table S2.xls
