# Supplementary material for: Genetic and Antigenic Characterization of Avian Avulavirus Type 6 (AAvV-6) Circulating in Canadian Wild Birds (2005–2017)
Source: Viruses. 2021 Mar 24;13(4):543. doi: 10.3390/v13040543 (PMC8064105; doi:10.3390/v13040543)
Supplement: Supplementary file 1 [file viruses-13-00543-s001.zip › S2 APMV6 V proteins.txt]

>APMV-6 BWTE/SK/109-1732/2016 
MDFSNDQEIAELLELSSDVIKSIQHAETQPAHTVGKSAIRKGNTSELRAAWEAEAQPAQVENKPESHPEQAAQDHDSKIDKEGPQCRSNADGTPQPDEHSGQVTAPPPDTTIGVNGTNGLEAALKKLEKQGKGPGKGQMDRHTSQRDSNTVPGSKKGGREAS
>APMV-6 mallard/MB/111-982/2017 
MDFSNDQEIADLLELSSDVIRSIQHAESQPAKTVGKSAIRKGNTSELRTAWEAETHPQAKDSNTPTSQAQASDRTDSKGTSSTSSQLPDQLEDQSHDLPSTNTPQTPPETTIGVNGTNGLEAALRKLEKQGKSSGKTTADSSPGRDPSPSKKGARGTWWGRGNT
>APMV-6 mallard/MB/111-986/2017 
MDFSNDQEIADLLELSSDVIRSIQHAESQPAKTVGKSAIRKGNTSELRTAWEAETHPQAKDSNTPTSQAQASDRTDSKGTSSTSSQLPDQLEDQSHDLPSTNTPQTPPETTIGVNGTNGLEAALRKLEKQGKSSGKTTADSSPGRDPSPSKKGARGTWWGRGNT
>APMV-6 mallard/AB/4012-139/2006 
MDFSNDQEIADLLELSSDVIRSIQHAESQPAKTVGKSAIRKGNTSELRTAWEAETHPQAKDSNTPTSQAQAPDRTDSKGTSSTSSQPPDQPEDQSHDLPGTNTPQTPPETTIGVNGTNGLEAALRKLEKQGKSSGKTTADSSPGRDPSPSKKGARGT
>APMV-6 mallard/AB/4012-150/2006 
MDFSNDQEIADLLELSSDVIRSIQHAESQPAKTVGKSAIRKGNTSELRTAWEAETHPQAKDSNTPTSQAQAPDRTDSKGTSSTSSQPPDQPEDQSHDLPGTNTPQTPPETTIGVNGTNGLEAALRKLEKQGKSSGKTTADSSPGRDPSPSKKGARGT
>APMV-6 duck/BC/698/2005
MDFSNDQEIADLLELSSDVIRSIQHAESQPAKTVGKSAIRKGNTSELRTAWEAETHPQAKDSNTPTSQAQASDRTDSKGTSSTSSQPPDQPEDQSHDLPGTNTPQTPPETTIGVNGTNGLEAALRKLEKQGKSSGKTTADSSPGRDPSPSKKGARGTWWGRGNT
>APMV-6 duck/BC/704/2005
MDFSNDQEIADLLELSSDVIRSIQHAESQPAKTVGKSAIRKGNTSELKTAWEAETHPQAKDSNTPTSQAQASDRTDSKGTSSTGSQPPDQPEDQSHDLPGTNTPQTPPETTIGVNGTNGLEAALRKLEKQGKSSGKTTADNSPGRDPSPSKKGARGTWWGRGNT
>APMV-6 duck/NS/654/2005 
MDFSNDQEIADLLELSSDVIRSIQHAESQPAKTVGKSAIRKGNTSELRTAWEAETHPQAKDNNTPNSQAQASDRTDSKGTSSTSSQPPDQPEDQSHDLPGTNTPQTPPETTIGVNGTNGLEAALRKLEKQGKSSGKTTADSSPGRDPSPSKKGARGTWWGRGNT
>APMV-6 duck/ON/498/2005 
MDFSNDQEIADLLELSSDVIRSIQHAESQPAKTVGKSAIRKGNTSELRTAWEAETHPQAKDSNTPTSQAQASDRTDSKGTSSTSNQPPDQPEDQSHDLPGTNTPQTPPETTIGVNGTNGLEAALRKLEKQGKSSGKTTADSSPGRDPSPSKKGARGTRWGRGNT
>APMV-6 mallard/QC/232/2005
MNFSNDQEIADLLELSSDVIRSIQHAESQPAKTVGKSAIRKGNTSELRTAWEAETHPQAKDNNTPNSQAQASDRTDSKGTSSTSSQPPDQPEDQSHDLPGTNTPQTPPETTIGVNGTNGLEAALRKLEKQGKSSGKTTADSSPGRDPSPSKKGARGTWWGRGNT
>APMV-6 mallard/QC/544/2005
MDFSNDQEIAELLELSSDVIKSIQHAETQPAHTVGKSAIRKGNTSELRAAWEAETQPTQTENKSEEHPGQTARDSDNKGNTENSQPRSNAEETPQPESHDRQVAAPPPDTTIGVNGTNGLEAALKKLEKQGKGPGKGQVDRNTPQRDPTTASGSKKGGKGASQGAMPSIRVTHRGPT
>APMV-6 mallard/QC/610/2005
MDFSNDQEIADLLELSSDVIRSIQHAESQPAKTVGKSAIRKGNTSELRTAWEAETHPQAKDNNTPNSQAQASDRTDSKDTSSTSSQPPDQPEDQSHDLPGTNTPQTPPETTIGVNGTNGLEAALRKLEKQGKSSGKTTADSSPGRDPSPSKKGARGTWWGRGNT
>APMV-6 mallard/QC/675/2005
MDFSNDQEIADLLELSSDVIRSIQHAESQPAKTVGKSAIRKGNTSELRTAWEAETHPQAKDNNTPNSQAQASDRTDSKDTSSTSSQPPDQPEDQSHDLPGTNTPQTPPETTIGVNGTNGLEAALRKLEKQGKSSGKTTADSSPGRDPSPSKKGARGTWWGRGNT
>APMV-6 mallard/QC/699/2005
MDFSNDQEIADLLELSSDVIRSIQHAESQPAKTVGKSAIRKGNTSELRTAWEAETHPQAKDNNTPNSQAQASDRTDSKDTSSTSSQPPDQPEDQSHDLPGTNTPQTPPETTIGVNGTNGLEAALRKLEKQGKSSGKTTADSSPGRDPSPSKKGARGTWWGRGNT
>APMV-6 mallard/QC/708/2005
MDFSNDQEIADLLELSSDVIRSIQHAESQPAKTVGKSAIRKGNTSELRTAWEAETHPQAKDNNTPNSQAQASDRTDSKDTSSTSSQPPDQPEDQSHDLPGTNTPQTPPETTIGVNGTNGLEAALRKLEKQGKSSGKTTADSSPGRDPSPSKKGARGTWWGRGNT
>APMV-6 mallard/QC/743/2005
MDFSNDQEIADLLELSSDVIRSIQHAESQPAKTVGKSAIRKGNTSELRTAWEAETHPQAKDNNTPNSQAQASDRTDSKDTSSTSSQPPDQPEDQSHDLPGTNTPQTPPETTIGVNGTNGLEAALRKLEKQGKSSGKTTADSSPGRDPSPSKKGARGTWWGRGNT
