# Supplementary material for: Genetic and Antigenic Characterization of Avian Avulavirus Type 6 (AAvV-6) Circulating in Canadian Wild Birds (2005–2017)
Source: Viruses. 2021 Mar 24;13(4):543. doi: 10.3390/v13040543 (PMC8064105; doi:10.3390/v13040543)
Supplement: Supplementary file 1 [file viruses-13-00543-s001.zip › Table S2.xls]

## Sheet: Table S2 overall pairwise dist
Table S2: Estimates of Evolutionary Divergence between Sequences inferred from the complete nucleotide Fusion gene sequences
AAvV-6/Goose/FarEast/4440/2003		0.00414991	0.00495745	0.00788649	0.00649095	0.00560532	0.00635016	0.00890734	0.00908446	0.00883124	0.00956396	0.00914794	0.00997157	0.0151478	0.0398429	0.353427	0.356043	0.360606	0.360606	0.359636	0.365032	0.365147	0.357058	0.357058	0.359506	0.35076	0.35076	0.35076	0.35076	0.35076	0.35076	0.349575	0.352397	0.356387	0.354601	0.357757	0.366863	0.366863	0.361087	0.361087	0.33976	0.34203
AAvV-6/mallard/QC/544/2005	0.0149805		0.00617232	0.00894188	0.0073765	0.00645816	0.00729487	0.0105303	0.0107314	0.0104375	0.0111914	0.0108098	0.0115978	0.015662	0.0405788	0.359154	0.361791	0.365103	0.365103	0.364129	0.369536	0.369704	0.361521	0.361521	0.364003	0.355197	0.355197	0.355197	0.355197	0.355197	0.355197	0.354001	0.356855	0.360862	0.359077	0.363801	0.373112	0.373112	0.366887	0.366887	0.345339	0.347611
AAvV-6/duck/Taiwan/Y1/98	0.0189371	0.0244224		0.00425471	0.00837642	0.0077515	0.00855814	0.00617543	0.00635683	0.00609869	0.00677702	0.00634649	0.00763909	0.013559	0.0380795	0.350758	0.351515	0.355493	0.355493	0.354509	0.359218	0.35938	0.351218	0.351218	0.353645	0.344888	0.344888	0.344888	0.344888	0.344888	0.344888	0.343718	0.346521	0.35053	0.348776	0.351879	0.361105	0.361105	0.356498	0.356498	0.335209	0.337481
AAvV-6/teal/Novosibirsk_region/455/2009	0.0315552	0.0367373	0.0151037		0.0116308	0.0104952	0.011888	0.00593381	0.00611625	0.00581466	0.00649635	0.00621399	0.00733171	0.0166583	0.0441435	0.356633	0.357376	0.357996	0.357996	0.356997	0.361721	0.361903	0.353738	0.353738	0.356173	0.350759	0.350759	0.350759	0.350759	0.350759	0.350759	0.34956	0.352407	0.356459	0.35465	0.35777	0.362268	0.362268	0.362404	0.362404	0.342021	0.344312
AAvV6/mallard/Belgium/12245/07	0.0264441	0.0293511	0.0350379	0.0489302		0.00281469	0.00299061	0.0128436	0.0130481	0.0127413	0.013606	0.0130569	0.0137558	0.018788	0.0418256	0.357303	0.36311	0.366531	0.366531	0.365544	0.370933	0.371083	0.362944	0.362944	0.36541	0.356577	0.356577	0.356577	0.356577	0.356577	0.356577	0.355383	0.358237	0.359154	0.360435	0.363642	0.369629	0.369629	0.363804	0.363804	0.34668	0.348952
AAvV-6/teal/Italy/6895-1/07	0.0229068	0.0257363	0.0312999	0.043401	0.00798351		0.00276283	0.0117429	0.0119286	0.0116583	0.0124654	0.0119861	0.0126145	0.0190847	0.0410176	0.36031	0.36613	0.366154	0.366154	0.365178	0.369918	0.37006	0.361914	0.361914	0.364361	0.355509	0.355509	0.355509	0.355509	0.355509	0.355509	0.354305	0.357152	0.358105	0.359394	0.362581	0.36861	0.36861	0.366863	0.366863	0.349652	0.351911
AAvV-6/duck/Italy/4526/07	0.0264688	0.029379	0.0365762	0.050617	0.00863712	0.00799027		0.0132506	0.0134627	0.0131413	0.0140188	0.0135353	0.0141155	0.0191517	0.0435727	0.363272	0.369115	0.372473	0.372473	0.371486	0.376942	0.373918	0.368889	0.368889	0.371327	0.36249	0.36249	0.36249	0.36249	0.36249	0.36249	0.361281	0.364184	0.365132	0.366336	0.369569	0.375572	0.375572	0.36913	0.36913	0.352486	0.354778
AAvV-6/mallard/Jilin/190/2011	0.037208	0.0440367	0.0244563	0.0232846	0.055779	0.0500843	0.057526		0.000915281	0.00119797	0.00200556	0.00256977	0.00303895	0.0179366	0.0471005	0.352882	0.356935	0.352451	0.352451	0.351458	0.35619	0.356349	0.349881	0.349881	0.353897	0.348459	0.348459	0.348459	0.348459	0.348459	0.348459	0.347277	0.350102	0.354127	0.352332	0.358912	0.356699	0.356699	0.36075	0.36075	0.341533	0.343825
AAvV-6/mallard/Jilin/127/2011	0.0379476	0.0448033	0.0251496	0.0239792	0.0565887	0.0508713	0.0583437	0.00120517		0.00120538	0.00203741	0.00253537	0.00307551	0.0182139	0.0476303	0.3521	0.356149	0.35043	0.35043	0.349438	0.354144	0.354319	0.347876	0.347876	0.351883	0.346451	0.346451	0.346451	0.346451	0.346451	0.346451	0.345273	0.348099	0.352096	0.35034	0.35689	0.35469	0.35469	0.358728	0.358728	0.340777	0.343063
AAvV-6/mallard/KR/KNU22/2011	0.0364882	0.0432929	0.0237772	0.0226037	0.0549964	0.0493223	0.056736	0.00241854	0.00241754		0.00180197	0.00234605	0.00287252	0.017779	0.0468203	0.35521	0.359274	0.353528	0.353528	0.352539	0.357231	0.357415	0.350974	0.350974	0.354987	0.349531	0.349531	0.349531	0.349531	0.349531	0.349531	0.348345	0.35118	0.355186	0.353433	0.360012	0.357771	0.357771	0.361827	0.361827	0.34384	0.346123
AAvV-6/mallard/KR/KNU26/2011	0.0394366	0.0463478	0.0265438	0.025376	0.0582233	0.0524584	0.0599952	0.00487207	0.00487005	0.00364014		0.00295648	0.00351419	0.0187452	0.0464344	0.350243	0.354321	0.348594	0.348594	0.347603	0.352279	0.352466	0.346059	0.346059	0.350019	0.344616	0.344616	0.344616	0.344616	0.344616	0.344616	0.34345	0.346251	0.350254	0.348499	0.355051	0.352791	0.352791	0.356857	0.356857	0.338966	0.341253
AAvV-6/red-crested_pochard/Balkhash/5842/2013	0.0387657	0.0456638	0.0258943	0.0247232	0.0575198	0.0517659	0.0592874	0.00796541	0.00796205	0.00671425	0.00922222		0.00409606	0.0182897	0.0462039	0.350619	0.35468	0.349533	0.349533	0.348541	0.353227	0.353402	0.3464	0.3464	0.350395	0.344964	0.344964	0.344964	0.344964	0.344964	0.344964	0.34378	0.346656	0.350621	0.34887	0.355412	0.353202	0.353202	0.361704	0.361704	0.339362	0.341654
AAvV-6/mallard/Hubei/2015	0.043039	0.0508713	0.0306894	0.0288061	0.0612424	0.0554138	0.0630382	0.00987383	0.00986961	0.00860649	0.0111461	0.014329		0.0190377	0.0465985	0.344799	0.348793	0.343093	0.343093	0.342096	0.346803	0.346972	0.34055	0.34055	0.344518	0.339256	0.339256	0.339256	0.339256	0.339256	0.339256	0.338096	0.340879	0.344906	0.342983	0.349547	0.347325	0.347325	0.351408	0.351408	0.333599	0.33587
AAvV-6/duck/HongKong/18/199/77	0.0668653	0.0693682	0.0592617	0.0716506	0.0839108	0.083509	0.0849843	0.0783298	0.0792267	0.077467	0.0810468	0.0803027	0.0829137		0.0390678	0.367585	0.366257	0.365351	0.365351	0.364355	0.36901	0.369198	0.365886	0.365886	0.368402	0.359533	0.359533	0.359533	0.359533	0.359533	0.359533	0.358335	0.361211	0.365258	0.364573	0.365474	0.372286	0.372286	0.36645	0.36645	0.349626	0.351935
AAvV-6/BWTE/SK/109-1732/2016	0.16916	0.171266	0.163725	0.183127	0.178036	0.174986	0.184224	0.195159	0.196439	0.193901	0.192628	0.192464	0.192117	0.159908		0.366701	0.366847	0.369589	0.369589	0.369589	0.372356	0.376937	0.370526	0.370526	0.373921	0.365214	0.365214	0.365214	0.365214	0.365214	0.365214	0.36396	0.366903	0.370122	0.36903	0.372267	0.378846	0.378846	0.363859	0.363859	0.345313	0.344812
AAvV-6/red-necked_stint/Japan/8KS0813/2008	0.917603	0.926825	0.908107	0.924042	0.926231	0.934735	0.940065	0.916621	0.914874	0.922835	0.910886	0.914344	0.89571	0.952662	0.932388		0.00378681	0.00730247	0.00730247	0.00759034	0.00830652	0.00830298	0.00616458	0.00616458	0.0066239	0.00599749	0.00599749	0.00599749	0.00599749	0.00599749	0.00612446	0.00580297	0.00641882	0.00673941	0.00653174	0.00769397	0.00849348	0.00849348	0.00691693	0.00691693	0.00729911	0.00744855
AAvV-6/duck/Italy/4524-2/07	0.922096	0.931344	0.908107	0.924042	0.938735	0.947267	0.952662	0.9246	0.922835	0.930822	0.918825	0.922309	0.903622	0.948115	0.930109	0.012675		0.00777279	0.00777279	0.00805204	0.00882295	0.0085884	0.0063184	0.0063184	0.00678216	0.00644025	0.00644025	0.00644025	0.00644025	0.00644025	0.00656638	0.00614834	0.00686839	0.00717941	0.00673507	0.00784683	0.00943853	0.00943853	0.00602804	0.00602804	0.00626757	0.00638254
AAvV-6/wild_bird/KR/KNU58/2013	0.934035	0.938835	0.916046	0.924042	0.94624	0.94624	0.960237	0.910388	0.904691	0.912622	0.900731	0.906405	0.885585	0.948115	0.940992	0.030485	0.0334689		0	0.000812209	0.00214028	0.00224314	0.00355567	0.00355567	0.00362656	0.00387239	0.00387239	0.00387239	0.00387239	0.00387239	0.00399457	0.00353079	0.00388091	0.00456757	0.00381015	0.00477665	0.00386887	0.00386887	0.0109984	0.0109984	0.0117272	0.0121659
AAvV-6/wild_bird/KR/KNU57/2013	0.934035	0.938835	0.916046	0.924042	0.94624	0.94624	0.960237	0.910388	0.904691	0.912622	0.900731	0.906405	0.885585	0.948115	0.940992	0.030485	0.0334689	0		0.000812209	0.00214028	0.00224314	0.00355567	0.00355567	0.00362656	0.00387239	0.00387239	0.00387239	0.00387239	0.00387239	0.00399457	0.00353079	0.00388091	0.00456757	0.00381015	0.00477665	0.00386887	0.00386887	0.0109984	0.0109984	0.0117272	0.0121659
AAvV-6/wild_bird/KR/KNU59/2013	0.931781	0.93657	0.913794	0.921783	0.943974	0.943974	0.957957	0.908135	0.902445	0.910371	0.89849	0.904157	0.883347	0.945842	0.940992	0.0319231	0.0349316	0.0012252	0.0012252		0.00242098	0.00252359	0.00378313	0.00378313	0.00384396	0.00409868	0.00409868	0.00409868	0.00409868	0.00409868	0.00422112	0.00376665	0.00409833	0.00480232	0.00405772	0.00498437	0.00408518	0.00408518	0.0113423	0.0113423	0.0120054	0.0124513
AAvV-6/Eurasian_wigeon/KR/KNU63/2014	0.942999	0.94784	0.921047	0.929046	0.955237	0.951219	0.969272	0.915402	0.909701	0.917628	0.905736	0.911416	0.890612	0.953107	0.946019	0.0349143	0.0379803	0.00559421	0.00559421	0.00686113		0.00278035	0.00433713	0.00433713	0.00444708	0.00472198	0.00472198	0.00472198	0.00472198	0.00472198	0.0048115	0.00436636	0.00473294	0.00509923	0.00464277	0.00563324	0.00444477	0.00444477	0.0120813	0.0120813	0.0122478	0.0126759
AAvV-6/Eurasian_wigeon/KR/KNU60/2013	0.94254	0.947387	0.920551	0.928562	0.954797	0.950772	0.960746	0.914895	0.909185	0.917126	0.905215	0.910903	0.890064	0.952662	0.953673	0.0356405	0.0371719	0.00622498	0.00622498	0.00749597	0.00813684		0.00415816	0.00415816	0.0042621	0.0045033	0.0045033	0.0045033	0.0045033	0.0045033	0.00461039	0.00415732	0.0045538	0.00526142	0.00450758	0.00540575	0.00453325	0.00453325	0.0117042	0.0117042	0.0125568	0.013014
AAvV-6/BWTE/AB/4012-139/2006	0.928281	0.93304	0.906382	0.914323	0.940427	0.936428	0.954356	0.904157	0.89849	0.906393	0.89455	0.897953	0.879438	0.946299	0.93918	0.0254741	0.0269134	0.012639	0.012639	0.0139515	0.0159635	0.015273		0	0.00212976	0.00242783	0.00242783	0.00242783	0.00242783	0.00242783	0.00253808	0.00211467	0.0024239	0.00288547	0.00217811	0.00325525	0.0051768	0.0051768	0.00952823	0.00952823	0.00997507	0.0104188
AAvV-6/BWTE/AB/4012-150/2006	0.928281	0.93304	0.906382	0.914323	0.940427	0.936428	0.954356	0.904157	0.89849	0.906393	0.89455	0.897953	0.879438	0.946299	0.93918	0.0254741	0.0269134	0.012639	0.012639	0.0139515	0.0159635	0.015273	0		0.00212976	0.00242783	0.00242783	0.00242783	0.00242783	0.00242783	0.00253808	0.00211467	0.0024239	0.00288547	0.00217811	0.00325525	0.0051768	0.0051768	0.00952823	0.00952823	0.00997507	0.0104188
AAvV-6/mallard/QC/704/2005	0.932258	0.937041	0.910339	0.918298	0.944432	0.940427	0.958394	0.912622	0.906926	0.914852	0.902965	0.906393	0.887834	0.950324	0.945501	0.0276782	0.029141	0.0120278	0.0120278	0.0133404	0.0153519	0.0146622	0.00557662	0.00557662		0.00218861	0.00218861	0.00218861	0.00218861	0.00218861	0.00232657	0.00187475	0.00223819	0.00302227	0.00229577	0.00300041	0.00521943	0.00521943	0.0103653	0.0103653	0.0106458	0.0111058
AAvV-6/mallard/QC/610/2005	0.91071	0.915358	0.888934	0.904672	0.922711	0.918746	0.936475	0.899026	0.893391	0.90126	0.889474	0.892853	0.876639	0.928486	0.925846	0.0248779	0.0276914	0.0133278	0.0133278	0.0146483	0.0166738	0.0159779	0.00683308	0.00683308	0.00622233		0	0	0	0	0.000580641	0.000659259	0.00103438	0.0015441	0.00230131	0.0033002	0.00540466	0.00540466	0.00963051	0.00963051	0.00989384	0.0103291
AAvV-6/mallard/QC/675/2005	0.91071	0.915358	0.888934	0.904672	0.922711	0.918746	0.936475	0.899026	0.893391	0.90126	0.889474	0.892853	0.876639	0.928486	0.925846	0.0248779	0.0276914	0.0133278	0.0133278	0.0146483	0.0166738	0.0159779	0.00683308	0.00683308	0.00622233	0		0	0	0	0.000580641	0.000659259	0.00103438	0.0015441	0.00230131	0.0033002	0.00540466	0.00540466	0.00963051	0.00963051	0.00989384	0.0103291
AAvV-6/mallard/QC/699/2005	0.91071	0.915358	0.888934	0.904672	0.922711	0.918746	0.936475	0.899026	0.893391	0.90126	0.889474	0.892853	0.876639	0.928486	0.925846	0.0248779	0.0276914	0.0133278	0.0133278	0.0146483	0.0166738	0.0159779	0.00683308	0.00683308	0.00622233	0	0		0	0	0.000580641	0.000659259	0.00103438	0.0015441	0.00230131	0.0033002	0.00540466	0.00540466	0.00963051	0.00963051	0.00989384	0.0103291
AAvV-6/mallard/QC/743/2005	0.91071	0.915358	0.888934	0.904672	0.922711	0.918746	0.936475	0.899026	0.893391	0.90126	0.889474	0.892853	0.876639	0.928486	0.925846	0.0248779	0.0276914	0.0133278	0.0133278	0.0146483	0.0166738	0.0159779	0.00683308	0.00683308	0.00622233	0	0	0		0	0.000580641	0.000659259	0.00103438	0.0015441	0.00230131	0.0033002	0.00540466	0.00540466	0.00963051	0.00963051	0.00989384	0.0103291
AAvV-6/mallard/QC/708/2005	0.91071	0.915358	0.888934	0.904672	0.922711	0.918746	0.936475	0.899026	0.893391	0.90126	0.889474	0.892853	0.876639	0.928486	0.925846	0.0248779	0.0276914	0.0133278	0.0133278	0.0146483	0.0166738	0.0159779	0.00683308	0.00683308	0.00622233	0	0	0	0		0.000580641	0.000659259	0.00103438	0.0015441	0.00230131	0.0033002	0.00540466	0.00540466	0.00963051	0.00963051	0.00989384	0.0103291
AAvV-6/American_wigeon/NS/654/2005	0.91071	0.915358	0.888934	0.904672	0.922711	0.918746	0.936475	0.899026	0.893391	0.90126	0.889474	0.892853	0.876639	0.928486	0.925846	0.0255593	0.0283804	0.0139771	0.0139771	0.0153012	0.0173333	0.0166345	0.00746208	0.00746208	0.00685176	0.000611138	0.000611138	0.000611138	0.000611138	0.000611138		0.000878793	0.00122353	0.0017208	0.00244617	0.00345579	0.00553887	0.00553887	0.00975633	0.00975633	0.00998666	0.0104292
AAvV-6/mallard/QC/713/2005	0.908448	0.913078	0.886708	0.902411	0.92042	0.916463	0.93415	0.896774	0.891154	0.899007	0.887247	0.890615	0.874434	0.926177	0.92353	0.0242136	0.026335	0.0120407	0.0120407	0.0133549	0.0153686	0.0146781	0.00558245	0.00558245	0.00497048	0.000611512	0.000611512	0.000611512	0.000611512	0.000611512	0.00122431		0.00123124	0.00173882	0.00195161	0.0030825	0.00511717	0.00511717	0.00931028	0.00931028	0.00959526	0.0100187
AAvV-6/mallard/QC/232/2005	0.918628	0.923329	0.896786	0.912603	0.930701	0.926718	0.944546	0.906938	0.901266	0.90917	0.897322	0.89849	0.88445	0.936522	0.933917	0.0269778	0.0298199	0.0140029	0.0140029	0.0153295	0.0173656	0.0166654	0.00747548	0.00747548	0.00686407	0.0018405	0.0018405	0.0018405	0.0018405	0.0018405	0.00245658	0.00245809		0.00196209	0.00231319	0.00330905	0.00549157	0.00549157	0.0100615	0.0100615	0.0103676	0.0108027
AAvV-6/American_wigeon/NS/664/2005	0.92704	0.931781	0.905194	0.921047	0.93118	0.927204	0.945004	0.91538	0.909686	0.917603	0.905725	0.909156	0.892853	0.945004	0.940169	0.0291128	0.031985	0.0173167	0.0173167	0.0186649	0.0193472	0.0200223	0.00939548	0.00939548	0.01006	0.00370104	0.00370104	0.00370104	0.00370104	0.00370104	0.00432242	0.00432509	0.00557899		0.00282904	0.00413761	0.00612457	0.00612457	0.0104794	0.0104794	0.0103587	0.0108315
AAvV-6/mallard/ON/498/2005	0.923111	0.927835	0.90126	0.917101	0.935208	0.931221	0.949081	0.911433	0.905747	0.913661	0.901794	0.905215	0.886683	0.943311	0.935669	0.026939	0.028394	0.0139834	0.0139834	0.0153081	0.0173411	0.016642	0.00620802	0.00620802	0.00685469	0.00683891	0.00683891	0.00683891	0.00683891	0.00683891	0.00746847	0.00558719	0.00748189	0.00940363		0.00333375	0.00541335	0.00541335	0.00988397	0.00988397	0.0100792	0.0105348
AAvV-6/mallard/BC/698/2005	0.928319	0.937607	0.906393	0.922309	0.940479	0.936475	0.954425	0.9246	0.918851	0.926825	0.914852	0.918324	0.899663	0.942334	0.941513	0.0320785	0.0335833	0.0174147	0.0174147	0.0187708	0.0208576	0.0201364	0.0107296	0.0107296	0.00880829	0.0100923	0.0100923	0.0100923	0.0100923	0.0100923	0.0107343	0.00881767	0.010754	0.0140233	0.0107391		0.00644981	0.00644981	0.0111767	0.0111767	0.0111022	0.0115909
AAvV-6/mallard/MB/111-982/2017	0.947507	0.956905	0.925547	0.929046	0.951729	0.947719	0.965727	0.915402	0.909701	0.917628	0.905736	0.90917	0.890612	0.962192	0.956917	0.0377566	0.0424388	0.014601	0.014601	0.0159261	0.0165962	0.0172604	0.0213089	0.0213089	0.0207002	0.0220502	0.0220502	0.0220502	0.0220502	0.0220502	0.0227225	0.0207231	0.0227655	0.0262168	0.0227331	0.0263682		0	0.0127453	0.0127453	0.0134334	0.0139284
AAvV-6/mallard/MB/111-986/2017	0.947507	0.956905	0.925547	0.929046	0.951729	0.947719	0.965727	0.915402	0.909701	0.917628	0.905736	0.90917	0.890612	0.962192	0.956917	0.0377566	0.0424388	0.014601	0.014601	0.0159261	0.0165962	0.0172604	0.0213089	0.0213089	0.0207002	0.0220502	0.0220502	0.0220502	0.0220502	0.0220502	0.0227225	0.0207231	0.0227655	0.0262168	0.0227331	0.0263682	0		0.0127453	0.0127453	0.0134334	0.0139284
AAvV-6/Eurasian_wigeon/KR/KNU14/2010	0.931303	0.940636	0.917267	0.933306	0.940014	0.948567	0.951702	0.929856	0.924075	0.932083	0.920052	0.936097	0.904812	0.949423	0.922773	0.0307226	0.0263933	0.0495818	0.0495818	0.0511623	0.0544936	0.0535946	0.0432996	0.0432996	0.0472637	0.0440555	0.0440555	0.0440555	0.0440555	0.0440555	0.0447905	0.042619	0.0463586	0.048707	0.0449488	0.0505089	0.060064	0.060064		0	0.006787	0.00694256
AAvV-6/Eurasian_wigeon/KR/KNU13/2010	0.931303	0.940636	0.917267	0.933306	0.940014	0.948567	0.951702	0.929856	0.924075	0.932083	0.920052	0.936097	0.904812	0.949423	0.922773	0.0307226	0.0263933	0.0495818	0.0495818	0.0511623	0.0544936	0.0535946	0.0432996	0.0432996	0.0472637	0.0440555	0.0440555	0.0440555	0.0440555	0.0440555	0.0447905	0.042619	0.0463586	0.048707	0.0449488	0.0505089	0.060064	0.060064	0		0.006787	0.00694256
AAvV-6/Eurasian_wigeon/KR/KNU62/2013	0.88996	0.898921	0.876123	0.893933	0.906222	0.914611	0.919795	0.894467	0.89278	0.900616	0.88888	0.892244	0.873884	0.917554	0.882255	0.0322042	0.0278386	0.0536477	0.0536477	0.0552585	0.0552283	0.05774	0.0463557	0.0463557	0.0488773	0.0456403	0.0456403	0.0456403	0.0456403	0.0456403	0.04638	0.0441955	0.0479613	0.0486812	0.0465447	0.0504819	0.0635422	0.0635422	0.0280418	0.0280418		0.00108773
AAvV-6/wild_bird/KR/KNU61/2013	0.896072	0.905073	0.882227	0.900083	0.91238	0.920784	0.926	0.90062	0.898921	0.906774	0.895005	0.898388	0.879992	0.923756	0.880562	0.0329096	0.0285314	0.0561112	0.0561112	0.05774	0.0577081	0.0602507	0.0487292	0.0487292	0.0512869	0.0480086	0.0480086	0.0480086	0.0480086	0.0480086	0.048755	0.0465524	0.0503553	0.0510803	0.0489293	0.0529108	0.0661175	0.0661175	0.0287399	0.0287399	0.00184221
The number of base substitutions per site from between sequences are shown. Standard error estimate(s) are shown above the diagonal and were obtained by a bootstrap procedure (1000 replicates). Analyses were conducted using the Maximum Composite Likelihood model. The rate variation among sites was modeled with a gamma distribution (shape parameter = 1). The analysis involved 42 nucleotide sequenc…
